# Supplementary material for: The association between test anxiety, learning strategies, and open-label placebo effects on academic test performance: a secondary analysis of a randomized controlled trial
Source: Front Psychol. 2025 Oct 9;16:1529056. doi: 10.3389/fpsyg.2025.1529056 (PMC12545060; doi:10.3389/fpsyg.2025.1529056)
Supplement: Supplementary file 2 [file Data_Sheet_1.xlsx]

## Sheet: README
Measures & subscales	Description, scale, time point
sub	Subject number
age	Age of participant
sex	Sex of participant
group	Group (Open-label placebo, i.e. OLP, vs control, i.e. CTR)
BMI_T0	Body-Mass-Index of participant, Baseline
alc_perday_T0	Alcohol consumption per day by the participant, Baseline
caff_perday_T0	Caffeine consumption per day by the participant, Baselin
nic_perday_T0	Nicotine consumption per day by the participant, Baseline
TAIG_T0	Test Anxiety Inventory German version, total score, Baseline
TAIG_worry_T0	Test Anxiety Inventory German version, worry subscale, Baseline
TAIG_emotion_T0	Test Anxiety Inventory German version, emotionality subscale, Baseline
TAIG_interf_T0	Test Anxiety Inventory German version, interference subscale, Baseline
TAIG_lack_conf_T0	Test Anxiety Inventory German version, lack of confidence subscale, Baseline
PSQ20_overall_T0	Stress, Perceived Stress Questionnaire, overall scale, Baseline
SOMS7_symptom_T0	Somatization, Screening of Somatoform Disorders-7, Somatic symptoms count, Baseline
SOMS7_intensity_T0	Somatization, Screening of Somatoform Disorders-7, Intensity of somatic symptoms, Baseline
STAI_S_T0	State and Trait Anxiety Inventory, State anxiety, Baseline
POMS_total_T0	Positive and negative mood state, Profile of Mood States, total score, Baseline
BFI10_neurot_T0	Personality traits, Big Five 10-items, neuroticism scale, Baseline
BFI10_extrav_T0	Personality traits, Big Five 10-items, extraversion scale, Baseline
BFI10_open_T0	Personality traits, Big Five 10-items, openness scale, Baseline
BFI10_conscient_T0	Personality traits, Big Five 10-items, conscientiousness scale, Baseline
BFI10_agree_T0	Personality traits, Big Five 10-items, agreeableness scale, Baseline
IE4_ilc_T0	Internal–External Locus of Control Short Scale–4, Internal locus, Baseline
IE4_elc_T0	Internal–External Locus of Control Short Scale–4, External locus, Baseline
CEQ_cred_T0	Credibility and Expectancy Questionnaire, Credibility, Baseline
CEQ_exp_T0	Credibility and Expectancy Questionnaire, Expectancy, Baseline
LIST_CogLS_T1	LIST cognitive Learning Strategies, pre-exam
LIST_CogLS_org_T1	LIST cognitive Learning Strategies, organization subscale, pre-exam
LIST_CogLS_elab_T1	LIST cognitive Learning Strategies, elaboration subscale, pre-exam
LIST_CogLS_critTh_T1	LIST cognitive Learning Strategies, critical thinking subscale, pre-exam
LIST_CogLS_reh_T1	LIST cognitive Learning Strategies, rehearsal subscale, pre-exam
LIST_MetaCogLS_T1	LIST metacognitive Learning Strategies, pre-exam
LIST_ResourceLS_T1	LIST resource-related Learning Strategies, pre-exam
LIST_ResourceLS_eff_T1	LIST resource-related Learning Strategies, effort subscale, pre-exam
LIST_ResourceLS_att_T1	LIST resource-related Learning Strategies, attention subscale, pre-exam
LIST_ResourceLS_time_T1	LIST resource-related Learning Strategies, time management subscale, pre-exam
LIST_ResourceLS_learn_T1	LIST resource-related Learning Strategies, learning context subscale, pre-exam
LIST_ResoucerLS_peerLearn_T1	LIST resource-related Learning Strategies, peer learning subscale, pre-exam
LIST_ResourceLS_liter_T1	LIST resource-related Learning Strategies, literature subscale, pre-exam
Exam_score_T2	Exam score, percentage of correct answers, post-exam

## Sheet: DATA_Measures & subscales
sub	age	sex	group	BMI_T0	alc_perday_T0	caff_perday_T0	nic_perday_T0	TAIG_T0	TAIG_worry_T0	TAIG_emotion_T0	TAIG_interf_T0	TAIG_lack_conf_T0	PSQ20_overall_T0	SOMS7_symptom_T0	SOMS7_intensity_T0	STAI_S_T0	POMS_total_T0	BFI10_neurot_T0	BFI10_extrav_T0	BFI10_open_T0	BFI10_conscient_T0	BFI10_agree_T0	IE4_ilc_T0	IE4_elc_T0	CEQ_cred_T0	CEQ_exp_T0	LIST_CogLS_T1	LIST_CogLS_org_T1	LIST_CogLS_elab_T1	LIST_CogLS_critTh_T1	LIST_CogLS_reh_T1	LIST_MetaCogLS_T1	LIST_ResourceLS_T1	LIST_ResourceLS_eff_T1	LIST_ResourceLS_att_T1	LIST_ResourceLS_time_T1	LIST_ResourceLS_learn_T1	LIST_ResourceLS_peerLearn_T1	LIST_ResourceLS_liter_T1	Exam_score_T2
2002	33	1	OLP	29.0533	1.85714	15	0	54	22	9	6	17	25	0	0	30	-14	2.58333	1.41667	2.33333	1.66667	2.41667	5	1	2.18923	1.54557	16.8036	4.5	4.125	3.75	4.42857	3.72727	20.5833	4	2.5	3.5	4.83333	1	4.75	62.8611
2003	20	2	OLP	18.3655	3.71429	1	0	61	22	16	6	17	36.6667	7	7	36	8	1.75	2.16667	1.91667	1.58333	2	4.5	2.5	-1.26794	-2.93731	9.64286	1.75	2.5	2.25	3.14286	3.45455	19.2917	3.875	3	3	3.16667	3	3.25	69.0468
2004	22	2	OLP	22.1453	0.928571	2	0	59	18	9	12	20	23.3333	4	8	27	4	2.58333	1.75	2.41667	1.83333	2.08333	5	2.5	3.74185	0.606455	11.6786	2.125	3.5	1.625	4.42857	3.09091	21.4881	3.5	3	4	4.16667	2.57143	4.25	60.3723
2005	30	1	CTR	22.7903	0	8	0	61	22	11	10	18	50	9	10	32	3	1.91667	1.5	2.58333	2	1.75	4	2	0.705115	-1.0583	14.3393	3.125	4	3.5	3.71429	4.18182	15.2738	3.75	NA	2.25	3.16667	2.85714	3.25	65.8402
2006	23	2	OLP	20.7157	7.42857	10	0	60	21	12	10	17	21.6667	10	14	32	5	2.25	1.5	2	1.5	1.66667	4	1	-2.28872	-3.10726	12.8571	2.375	3.625	3	3.85714	3.36364	19.9345	3.625	3	2.5	3.66667	3.14286	4	64.5439
2007	32	1	OLP	24.6704	0	1	0	73	30	12	13	18	38.3333	6	8	39	-7	2.25	1.5	1.25	1.41667	1.91667	5	1.5	1.7259	7.30747	15.2321	4.375	3.5	3.5	3.85714	3.54545	19.2917	3.625	2.33333	3	4.33333	2	4	63.8908
2008	24	2	OLP	21.6311	5.57143	16	0	69	23	15	12	19	51.6667	14	20	55	57	2.5	1.83333	2.41667	1.5	2	5	3.5	-0.290056	0.606455	11.7321	3.75	NA	3.125	4.85714	3.81818	23.2917	4.375	3.5	5	4.16667	2	4.25	69.4172
2009	21	2	OLP	0	0	0	0	74	32	14	11	17	56.6667	6	9	30	13	2.16667	2.25	1.66667	1.25	1.58333	4.5	2.5	2.16362	-0.503384	11.2679	3.375	2.5	1.25	4.14286	3.72727	20.7738	2.5	4.16667	2.5	5	1.85714	4.75	64.2027
2010	24	2	CTR	0	0	0	0	65	24	11	11	19	38.3333	3	5	32	-2	2	1.91667	2	1.41667	1.66667	4	2	2.18923	1.16138	12.0357	2.5	3.25	2	4.28571	2.45455	18.0774	3.625	3.16667	3	3	2.28571	3	63.0039
2011	23	1	CTR	24.5779	3.71429	7	0.571429	75	26	16	15	18	53.3333	2	2	34	16	2.41667	2	1.58333	1.66667	1.58333	5	3	-0.753386	3.50591	8.375	NA	2.5	2.875	3	3.18182	17.0476	2.75	2.66667	2.5	3.16667	2.71429	3.25	55.5965
2012	22	2	CTR	22.0386	0	14	0	61	17	11	14	19	40	5	6	39	5	2.16667	1.75	2.16667	1.66667	2.08333	4	2.5	1.79441	3.42458	12.0357	3.25	3.375	2.125	3.28571	3.09091	18.5536	3.125	3.83333	2.25	3.66667	3.42857	2.25	66.6686
2013	22	2	OLP	23.1481	0	0.5	0	62	25	13	8	16	28.3333	11	14	33	14	2	1.83333	2.33333	1.66667	2.41667	4.5	2	-3.14687	1.03496	11.5179	3.25	3.875	1.25	3.14286	3	17.8571	3	2.5	3	3.5	2.85714	3	69.3587
2014	21	2	OLP	21.3839	0	1	0	66	21	12	11	22	61.6667	9	13	70	46	2.25	1.66667	2.5	2.08333	1.91667	3.5	2.5	-5.16282	-3.10726	10.875	2.5	2.375	2	4	2.72727	15.5655	3.375	3.66667	2	2.16667	1.85714	2.5	66.425
2015	20	2	OLP	23.5883	18.5714	5	0	80	29	18	13	20	50	18	44	41	24	2.33333	2.16667	2.25	1.58333	2.08333	4	2.5	-0.821896	1.75982	13.5	3.75	3.375	2.375	4	3.63636	19.2083	3.375	3.5	3.25	3.33333	3	2.75	72.7797
2016	21	2	OLP	21.048	18.5714	8	0	100	40	24	13	23	75	20	43	46	54	1.58333	1.83333	2.16667	1.16667	1.66667	4.5	3	3.60483	0.7764	11.3036	3.125	2.5	1.25	4.42857	3.27273	16.9048	3.75	3.66667	2.5	2.66667	2.57143	1.75	69.6023
2017	22	2	CTR	22.4813	0	1	0	98	31	25	17	25	66.6667	20	36	57	75	2.16667	1.83333	2.25	1.5	2.41667	3.5	2	4.69412	3.38028	12.25	2.75	3.625	1.875	4	3.45455	21.2679	4.125	4	5	4	1.14286	3	58.0916
2018	22	2	OLP	21.2585	9.28571	14	0	66	29	10	9	18	26.6667	5	6	34	-5	2.5	2.16667	2.33333	1.75	2.08333	4	1.5	1.19406	-0.503384	13.3036	3.375	3.625	2.875	3.42857	2.90909	12.256	3.625	2.66667	NA	NA	1.71429	4.25	64.6706
2019	22	1	CTR	18.2555	7.42857	1	0	66	28	11	10	17	31.6667	7	10	36	0	2.08333	1.58333	2	1.75	2.33333	4	3.5	3.71624	6.36835	13.0714	3	3.875	2.625	3.57143	3.36364	21.9702	3.875	3	4.25	4.16667	2.42857	4.25	57.4708
2020	24	1	CTR	25.8806	0	0	0	92	29	23	16	24	45	9	16	51	20	2	1.91667	2	2	1.83333	4.5	2.5	-0.693197	-2.16814	13.1786	3.125	3.75	2.875	3.42857	2.81818	17.8333	3	4.5	2.25	3.33333	1	3.75	61.0546
2021	24	1	CTR	24.8356	27.8571	7	2.85714	80	24	17	17	22	63.3333	22	29	52	27	2.25	1.41667	1.91667	2	2	3.5	3.5	1.23696	-0.503384	11.6071	2.875	3	2.875	2.85714	3.36364	18.5	3.5	3	2.75	3	3	3.25	66.0556
2022	24	2	CTR	22.4813	11.1429	10	0	67	23	13	10	21	58.3333	8	11	43	7	2.16667	1.75	2.25	1.41667	2.16667	4	3	0.773625	1.54557	9.51786	2.75	2.25	1.375	3.14286	2.81818	19.9286	3.25	3	3.75	3.5	3.42857	3	75.3611
2023	23	2	OLP	19.3772	1.85714	4	0	68	21	15	11	21	35	2	3	49	18	2.16667	1.66667	1.75	2	2.25	4	2.5	5.22596	4.48934	10.6786	2.5	2.75	2	3.42857	3.18182	20.1369	3.125	4.5	3	2.83333	3.42857	3.25	76.0556
2024	22	1	OLP	24.3827	14.8571	14	1.42857	45	13	8	6	18	8.33333	1	1	23	-15	2.83333	1.5	1.83333	1.5	2.33333	4	3	3.60483	0.0515355	10.9821	1.625	3.625	2.875	2.85714	3	17.8333	3.5	1.5	2	3.83333	3	4	60.4698
2026	22	1	CTR	0	14.8571	42	0	52	13	17	6	16	36.6667	10	10	38	3	2	1.75	2.25	1.5	1.66667	5	1.5	-0.401465	-3.66218	10.8393	1.125	4.125	3.875	1.71429	2.63636	16.4167	3	2.5	2.5	2.66667	2	3.75	74.4756
2027	NA	2	OLP	28.4005	13	4	0	77	30	17	9	21	38.3333	4	5	37	1	2.16667	1.58333	2.5	1.41667	2.41667	4	2	1.26257	0.391426	13.6607	4	3.875	1.5	4.28571	3.36364	19.0417	3.875	2.83333	2.75	3.83333	3	2.75	68.1389
2029	33	2	CTR	17.7832	3.71429	14	0	47	14	10	7	16	53.3333	11	18	36	3	2.25	2	2.83333	1.66667	2.33333	4.5	2	0.113085	-2.33809	8.89286	3.25	2.5	NA	3.14286	3.09091	20.0179	3.875	2.83333	4.25	4.66667	1.14286	3.25	65.2778
2030	21	2	OLP	18.3655	3.71429	14	0	67	23	12	11	21	40	4	4	38	9	1.75	1.91667	2.16667	1.58333	2	4	2.5	-2.28872	-2.16814	10.3929	3.375	2.625	1.25	3.14286	3	18.0595	3.5	3.16667	2.75	3	3.14286	2.5	66.2105
2031	21	1	CTR	20.4362	0	0	0	72	30	13	11	18	38.3333	5	5	37	5	2.16667	1.5	1.91667	1.41667	1.75	4	3	0.687825	-1.0583	9.78571	2.375	2.375	1.75	3.28571	NA	16.2917	3.625	3	2	3.16667	1	3.5	70.9864
2033	24	1	OLP	20.6758	7.42857	14	0	59	29	9	6	15	21.6667	1	1	25	-4	2.5	2.25	2.08333	1.58333	1.91667	5	1	-1.77417	-3.10726	11.875	2	3.625	3.25	3	3.45455	21.5179	3.125	2.66667	4.75	4.33333	3.14286	3.5	71.7083
2034	26	1	CTR	23.0388	0	20	0.714286	53	18	10	8	17	13.3333	3	6	29	-2	2.91667	1.91667	2.41667	2	2	5	2	-1.26794	-1.0583	10.875	2.5	2.75	1.625	4	2.54545	18.131	4	2.83333	2.25	3.83333	2.71429	2.5	63.9722
2035	21	2	CTR	18.9292	3.71429	3	0	49	16	11	7	15	25	7	7	29	-10	2.33333	1.58333	2.25	1.66667	2.41667	5	1.5	-4.14204	-1.78317	9.67857	3.125	2.75	1.375	2.42857	2.63636	16.2321	3.125	2.5	2.25	4	1.85714	2.5	69.2612
2037	29	1	CTR	21.8776	5.57143	14	0	65	23	13	10	19	30	0	0	33	-4	2.33333	1.83333	2.25	1.33333	1.75	4.5	1.5	2.23213	-1.0583	9.14286	1.375	2.75	1.875	3.14286	2.81818	15.5536	3.375	2.83333	2	3.66667	1.42857	2.25	69.1053
2038	28	2	CTR	20.7612	7.42857	14	0	59	18	11	8	22	40	10	11	38	-8	2.25	2.08333	2.08333	1.66667	1.66667	4.5	1.5	-0.204256	1.37563	12.2321	3.25	2.875	2.25	3.85714	3.27273	20.6845	3.375	2.66667	3.25	4	3.14286	4.25	65.0409
2039	21	2	CTR	20.202	7.42857	5	0	67	21	15	11	20	33.3333	9	10	39	22	1.83333	1.58333	2.33333	1.91667	2.08333	4.5	1.5	4.66851	0.0515355	10.5	1.125	4.25	3.125	2	2.09091	16.0952	2.75	4	2	1.66667	2.42857	3.25	57.0487
2040	22	1	OLP	22.46	7.42857	0	0	66	24	17	10	15	20	16	29	32	2	2.66667	2.08333	2.41667	2.08333	2.41667	4.5	2.5	-3.67871	-3.10726	10.9286	2.5	3.125	1.875	3.42857	NA	17.4583	3.125	3.83333	3.5	3	4	NA	57.1365
2041	21	1	OLP	22.1526	3.71429	2	0	68	23	15	10	20	38.3333	11	14	45	-8	2	1.5	2.25	1.41667	2.08333	4.5	1.5	-3.72161	-0.289132	9.91071	2.25	2.375	2	3.28571	2.90909	15.4048	2.75	3.16667	1.75	2.66667	2.57143	2.5	46.961
2042	21	2	OLP	20.4152	0	2	0	60	22	12	8	18	35	6	8	28	-15	2.58333	2	2.5	1.58333	2.41667	4.5	2.5	-1.73127	-1.61322	11.6964	4.25	2.375	1.5	3.57143	2.63636	16.4762	3.5	3.16667	1.25	3.66667	2.14286	2.75	68.3645
2043	20	2	CTR	20.9572	1.85714	7	0	54	14	11	11	18	13.3333	3	4	25	-16	1.58333	2	2.41667	1.66667	2.41667	4.5	2	-4.21055	-1.61322	12.1429	3.375	3.375	2.25	3.14286	3	18.875	3.375	3.33333	2	3.66667	2	4.5	55.8109
2044	23	2	CTR	22.0386	0	10	0	72	28	16	10	18	36.6667	2	2	40	7	2.08333	1.91667	1.75	1.41667	1.91667	4	1.5	1.17677	0.435733	13.1786	4	3.25	2.5	3.42857	3.63636	19.3155	3.375	3	3.5	4.33333	1.85714	3.25	69.9444
2046	20	2	OLP	17.6471	0	11	0	71	25	17	8	21	50	4	5	46	19	2.25	2	2.08333	1.41667	1.83333	4	2	1.23696	0.990652	13.3036	4.375	2.875	1.625	4.42857	3.09091	18.2679	3.625	2.33333	3.25	4.16667	1.14286	3.75	52.5068
2047	22	2	CTR	19.8141	3.71429	6	0	71	23	17	12	19	36.6667	7	7	40	11	2	1.58333	1.91667	1.16667	1.91667	4.5	2	3.23562	4.3637	15.2143	4.625	3.125	2.75	4.71429	4.27273	23.6726	4.375	3.33333	4.5	5	3.71429	2.75	58.0039
2048	23	1	OLP	23.5102	5.57143	3	0	44	14	8	6	16	13.3333	5	5	22	-22	2.33333	1.66667	1.91667	1.58333	2.25	5	2	-2.79495	-1.61322	7.41071	1.75	2.125	1.25	2.28571	1.63636	15.0595	2.75	2.33333	2	3.83333	2.14286	2	47.9454
2049	24	1	CTR	21.4996	5.57143	10	0	77	30	17	10	20	38.3333	0	0	51	1	1.91667	1.33333	1.91667	1.25	1.58333	4	2.5	-2.75205	-3.10726	14.5179	3.875	3.375	3.125	4.14286	3.54545	19.8631	4.375	3.16667	3	4	2.57143	2.75	78.9722
2050	24	1	CTR	25.9516	0	4	0	74	27	19	12	16	40	29	60	44	56	2.16667	1.41667	1.25	1	1.58333	5	2.5	0.773625	1.54557	12.7857	3.25	3	3.25	3.28571	3.45455	18.5714	3.25	NA	4	4	3.57143	3.75	49.5244
2051	22	2	OLP	17.7832	3.71429	5	0	75	30	18	10	17	16.6667	14	24	25	-18	2.25	1.83333	1.75	1.25	1.66667	5	2	-2.75205	-2.33809	15.7143	4.625	3.875	4.5	2.71429	4	26.3036	4.625	3.5	4.75	5	3.42857	5	73.8616
2052	23	1	OLP	29.3878	9.28571	12	5.71429	58	17	10	12	19	21.6667	2	4	33	-5	2.58333	1.91667	2.41667	2.16667	2.41667	4	2.5	2.65256	1.33132	9.14286	1.375	3.375	2.25	2.14286	1.72727	16.5417	2.875	3.5	2.25	3.16667	3	1.75	51.5224
2053	23	2	OLP	21.1927	3.71429	1	0	65	22	12	9	22	33.3333	5	5	35	-15	2.25	1.66667	1.75	1.58333	2.25	4.5	2.5	-4.67388	-3.66218	11.6071	2.875	3.375	2.5	2.85714	2.72727	17.6786	3	3.16667	2	3.33333	2.42857	3.75	50.1676
2055	23	2	OLP	21.2585	11.1429	2	0	80	35	16	11	18	45	12	15	38	3	1.75	2	1.83333	1.41667	1.5	4	3	1.7259	0.221481	12.7143	3.625	3.5	1.875	3.71429	3.54545	14.1667	NA	3.16667	NA	4	3	4	69.2904
2056	24	1	OLP	24.4536	0	0	0	65	26	10	10	19	43.3333	2	3	40	3	2.5	1.66667	2.08333	1.5	2	3.5	2.5	0.773625	5.30282	16.0357	4.25	3.75	3.75	4.28571	4	21.1726	4.125	3.33333	4.25	5	1.71429	2.75	60.8402
2057	20	2	OLP	22.6474	7.42857	15	0	69	22	14	14	19	45	17	36	39	5	2.16667	1.08333	2	1.25	1.75	4.5	4	-2.28872	-0.888359	9.76786	2.875	2.125	1.625	3.14286	2.27273	16.8036	3.125	2.66667	2.75	3.33333	3.42857	1.5	60.7135
2059	22	1	CTR	21.1463	5.57143	7	0	55	18	13	6	18	26.6667	5	5	32	-5	1.91667	2.08333	2.16667	1.5	2.25	4.5	2	0.310294	-0.888359	12.0714	2.25	3.875	2.375	3.57143	3.36364	19.0952	3.5	2.5	2	4.16667	2.42857	4.5	68.4035
2060	21	2	CTR	19.6052	0	7	0	54	23	9	6	16	21.6667	4	6	28	-9	2.08333	1.66667	2.08333	1.08333	2.41667	5	1	1.23696	0.0515355	16.8214	4.875	4.125	3.25	4.57143	4.18182	22.0893	4.375	2	4.5	5	2.71429	3.5	73.3645
3002	23	2	CTR	19.7055	3.71429	7	0	48	15	11	6	16	16.6667	3	7	26	-7	2.25	1.91667	2.08333	1.5	1.83333	4	1.5	-1.74781	-0.436462	12.2679	3.125	4.125	2.875	2.14286	3.90909	19.6905	3.25	2.16667	4	4.16667	1.85714	4.25	74.7778
3003	22	1	CTR	24.7843	14.8571	10	0	63	28	11	7	17	16.6667	2	3	31	-7	2.16667	2	2.08333	1.41667	1.75	4	2.5	0.476062	1.05664	11.3571	3.125	3.75	2.625	1.85714	3.18182	17.5833	3.25	3.5	2.25	3.83333	2	2.75	61.6296
3004	25	2	OLP	21.6049	1.85714	12	0	77	26	20	9	22	46.6667	12	22	39	11	2.16667	1.91667	2.16667	1.91667	2.08333	5	1.5	3.03442	4.91186	9.80357	2.875	2.875	1.625	2.42857	2.36364	15.4881	2	3.66667	2	3	2.57143	2.25	61.4444
3005	25	2	OLP	25.2092	5.57143	0	1.42857	69	27	13	11	18	50	23	31	34	17	2.08333	1.75	2.75	1.5	1.83333	4.5	2	-1.74781	-1.92957	10.0714	2.875	3	1.625	2.57143	2.81818	15.9226	3.125	3	2.25	3.33333	1.71429	2.5	67.7407
3006	29	2	CTR	21.4536	16.7143	6	0	47	15	9	6	17	83.3333	18	42	46	65	2.25	1.66667	2.58333	1.41667	1.66667	4	4	-4.10652	-2.11262	9.75	3.25	3	3.5	NA	3.27273	17.5774	4.375	2.66667	2	3	1.28571	4.25	64.4074
3007	23	2	OLP	20.4491	0	1	0	61	26	15	6	14	20	5	10	34	-6	2.33333	1.25	1.66667	1.33333	2.33333	4	1.5	1.57823	1.60141	15.9643	4.5	4	2.75	4.71429	4.36364	24.4643	4.5	3	4.75	5	2.71429	4.5	80.5
3009	23	2	OLP	20.1956	0	14	0	78	35	15	10	18	1.66667	2	4	25	-24	2.25	1.5	2	1.41667	2.58333	5	1	0.740542	-2.65739	15.9464	4.875	4	2.5	4.57143	4.72727	24.9881	4.25	3.33333	4	4.33333	4.57143	4.5	69.037
3011	23	2	CTR	22.0386	0	2	0	62	22	12	9	19	28.3333	9	17	42	-6	1.5	1.75	2	1.91667	2	5	2	3.90194	6.69615	13.625	3.625	4	4	2	3.27273	18.9881	3.75	3.16667	2.75	3	1.57143	4.75	67.9259
3012	26	1	CTR	24.2513	18.5714	15	0	58	21	11	7	19	8.33333	0	0	23	-13	2.33333	1.33333	1.58333	1.5	2.16667	3.5	1	-4.10652	-1.52599	14.3571	3.875	3.25	3.375	3.85714	3.63636	20.6607	3.625	3.66667	2.75	3.83333	3.28571	3.5	64.8333
3013	26	2	OLP	22.0386	1.85714	10	0	54	21	10	6	17	5	3	3	24	-17	2.33333	1.91667	1.75	1.75	2.33333	4	1.5	-0.815475	-0.619518	13.5	4	3.5	2	4	3.90909	22.5833	4	2.66667	3.5	4.16667	4	4.25	72.5556
3014	24	1	OLP	27.1374	11.1429	0	0	73	28	16	11	18	33.3333	10	15	37	-3	2.16667	1.75	2.41667	1.66667	2.08333	4.5	2.5	2.51575	2.32923	11.5536	3.5	2.125	1.5	4.42857	3.81818	21.7738	4.5	2.83333	4.25	4.33333	2.85714	3	70.8889
3015	24	2	CTR	20.3074	18.5714	7	0	58	22	11	7	18	20	0	0	31	-11	2	1.75	2.41667	1.91667	2.16667	4.5	1	-0.496457	-0.357133	12.1964	2.5	3.5	2.625	3.57143	3.18182	20.1012	3.375	3	3.5	3.83333	3.14286	3.25	70.4545
3016	22	1	OLP	25.2493	7.42857	7	0	52	17	12	9	14	5	0	0	25	-13	2.16667	1.83333	1.66667	1.58333	1.91667	5	1.5	-2.43114	-3.20215	14.6964	3.375	4.625	3.125	3.57143	3.81818	21.375	3.125	2.83333	2.75	3.66667	4	5	72.3704
3017	22	2	CTR	19.1327	11.1429	6	0	108	39	30	18	21	40	12	19	38	-6	1.75	1.33333	2.25	1.41667	2	4.5	3.5	3.93694	1.92565	14	3.875	3.5	2.625	4	3	19.4702	3.375	3.66667	2.5	4	2.42857	3.5	60.8889
3018	24	2	OLP	27.3588	11.1429	0	0.714286	70	27	11	13	19	26.6667	7	13	34	9	2.5	2.25	2.08333	2.08333	2	4	2	0.192046	-0.436462	12.6071	3.875	2.375	2.5	3.85714	2.81818	18.7024	3.25	3.33333	2	2.83333	4.28571	3	64.037
3019	24	1	CTR	24.0741	14.8571	9	0	60	20	11	12	17	30	4	7	38	9	2.25	1.75	2.41667	1.83333	1.75	5	2	0.476062	-0.436462	10.5536	1.25	3.75	3.125	2.42857	2.72727	17.8036	2.375	3.83333	1.75	2.66667	3.42857	3.75	78.2963
3020	22	2	CTR	21.9671	3.71429	0	0	70	20	13	13	24	41.6667	2	3	36	3	2.16667	1.66667	2.58333	1.25	2.25	3	2	-1.26414	-0.981226	10.3393	3	2.125	1.5	3.71429	3.36364	20.0893	3.875	3.83333	3	3.66667	2.71429	3	58.1111
3021	22	2	OLP	22.0386	0	1	0	73	31	16	6	20	48.3333	7	10	32	-13	1.91667	2.33333	2.41667	1.41667	1.58333	4	1.5	0.959732	2.32923	14.7679	4.125	3.75	2.75	4.14286	4	20.125	4.125	2.5	3.5	4.5	2	3.5	83.6667
3022	21	2	OLP	19.3792	3.71429	0	0	56	23	10	8	15	20	5	9	22	-19	3.16667	1.58333	2.08333	1.41667	2.25	4	1.5	0.122042	-0.436462	15.4643	3.25	4.125	4.375	3.71429	4.27273	23.7976	3.75	3	4.75	4.83333	2.71429	4.75	74.4074
3023	28	2	CTR	20.9572	5.57143	7	0	68	24	17	7	20	21.6667	5	10	40	-2	2.33333	1.83333	1.75	2	2.16667	4	2.5	1.09456	-0.840036	13.75	3.125	4.125	2.5	4	3.18182	21.1488	3.875	2.5	3	4.16667	3.85714	3.75	61.2593
3024	21	2	OLP	0	7.42857	8	0	85	30	16	18	21	46.6667	9	11	38	15	1.91667	2.08333	2.08333	1.5	1.83333	4.5	2	-2.43114	-1.52599	11.8929	4.25	3.25	1.25	3.14286	2.54545	17.5119	3.5	3.5	1.5	3.83333	3.42857	1.75	72.5556
3025	NA	2	OLP	21.9136	7.42857	7	0	54	19	10	7	18	3.33333	3	6	29	-21	2.58333	1.75	2.08333	1.66667	2.41667	4	2	0.994734	1.78446	12.9643	4.25	2.875	2.125	3.71429	3.81818	22.7976	3.5	3	4	4.33333	3.71429	4.25	67
3026	30	2	OLP	21.0077	7.42857	10	0	53	17	11	9	16	8.33333	4	6	26	-17	2.66667	1.41667	2	1.58333	1.58333	5	1.5	2.93459	2.32923	12.1429	2.875	3.625	2.5	3.14286	3.18182	15.881	4	3.16667	3	3	2.71429	NA	69.8056
3027	20	2	OLP	19.257	7.42857	8	0	59	23	9	9	18	36.6667	14	16	36	0	2	1.66667	2	1.33333	2.16667	4	1.5	0.610891	0.653068	13.1786	3.625	3	2.125	4.42857	3.27273	19.0952	4.25	3	3	3.66667	1.42857	3.75	81.4722
3028	23	2	OLP	19.3337	3.71429	3	0	77	31	16	9	21	50	8	13	47	6	1.91667	1.83333	2.33333	1.41667	2.58333	4	2	0.251693	-3.20215	11.7857	3.75	2.875	1.875	3.28571	3	20.3869	3.875	3	4	3.83333	1.42857	4.25	54.4074
3029	21	2	OLP	20.202	5.57143	3	0.285714	88	30	21	16	21	48.3333	17	24	39	13	1.66667	1.91667	2.08333	1.5	1.75	4	2.5	0.894907	-1.92957	12.875	3.125	3	2.75	4	3.81818	21.3393	3.375	3.33333	4.25	3.66667	2.71429	4	69.037
3030	NA	1	OLP	24.1517	14.8571	4	0.285714	59	19	9	13	18	40	1	1	33	15	2.66667	1.66667	2.16667	1.83333	1.91667	4.5	1	2.45092	1.19783	12.4464	2.75	3.875	3.25	2.57143	3.27273	19.1131	2.875	3.16667	2	4	2.57143	4.5	48.5833
3031	23	2	CTR	21.0077	3.71429	4	0	60	21	13	8	18	18.3333	3	3	34	-10	1.91667	2	1.75	1.58333	2.25	4	2	-0.461456	2.32923	14.6607	4.125	3.375	2.875	4.28571	3.90909	20.5952	3.75	3	4	3.66667	3.42857	2.75	62.3704
3032	23	2	CTR	18.0785	3.71429	6	0.285714	78	25	19	14	20	65	10	11	45	33	1.66667	1.41667	2.5	1.66667	2.25	4.5	1.5	0.830081	-1.92957	11.7321	3.375	3.5	2	2.85714	3.45455	20.1845	3.875	3	5	3.66667	2.14286	2.5	64.5926
3033	23	1	OLP	25.6173	3.71429	7	0	46	16	9	6	15	5	6	9	25	-10	2.33333	1.91667	2.16667	1.83333	2.08333	4	2	-3.68767	-2.65739	10.7143	2.75	2.5	2.75	2.71429	2.90909	14	2.25	2.33333	1.75	2.66667	2	3	70.875
3034	22	2	CTR	21.048	3.71429	1	0	75	21	17	14	23	35	9	15	35	5	2.16667	2	2.16667	1.83333	1.91667	3.5	2.5	2.73494	-1.56786	13.875	4.5	3.25	2.125	4	3.81818	23.8274	3.875	3.16667	4.75	4	4.28571	3.75	63.8519
3035	20	2	OLP	18.9292	3.71429	1	0	73	30	12	12	19	48.3333	7	8	40	1	1.83333	1.58333	2.08333	1.58333	2.16667	4.5	2.5	3.90194	3.82233	11.75	3.5	3.25	1	4	3.27273	22.0893	3.875	3	4	4.5	2.71429	4	77.3056
3036	21	2	OLP	18.1662	37.1429	15	0	66	27	13	9	17	43.3333	3	4	48	3	1.75	1.83333	2	1.41667	2.41667	5	4	1.96725	0.653068	14.5536	3.125	3.75	3.25	4.42857	4.27273	22.4226	4.375	2.33333	4.25	4.5	2.71429	4.25	82.8611
3037	23	1	CTR	24.2513	18.5714	4	0.285714	72	22	15	15	20	35	10	13	45	13	2.5	2.16667	2.16667	1.5	2.41667	4	2.5	0.994734	3.46062	12.4107	1.875	3.875	3.375	3.28571	4	20.256	3.625	4.33333	3.25	2.33333	2.71429	4	65.25
3038	21	2	OLP	23.1247	0	5	0	88	35	14	15	24	60	10	15	38	12	1.58333	2	2.08333	1.41667	1.83333	3.5	3	-0.426454	0.653068	13.3214	3.5	4	2.25	3.57143	3.45455	21.8571	3.75	2.16667	4.5	4.33333	2.85714	4.25	79.6667
3039	27	2	CTR	23.3234	1.85714	5	0	62	22	16	8	16	50	4	7	29	24	2	1.91667	2.91667	1.33333	1.41667	5	2	-4.10652	-1.16428	14.1607	3.875	4	3	3.28571	4.18182	17.2083	3.625	2	4.75	4.33333	NA	2.5	81.6111
3040	29	1	CTR	23.8884	5.57143	7	0	57	18	11	11	17	41.6667	3	3	35	-3	2.33333	2.33333	2.83333	1.66667	1.58333	4.5	2.5	-3.68767	-1.70905	10.5714	3.875	2.5	1.625	2.57143	2.09091	17.619	3.5	3.16667	2.5	4.16667	2.28571	2	69.5455
3041	22	1	CTR	23.6713	0	14	0	47	16	9	8	14	26.6667	2	2	34	-7	2.41667	1.41667	2	1.75	2.58333	4.5	2	-4.10652	-3.20215	8.5	2.375	1.5	1.625	3	2.81818	16.2083	3.125	2.83333	3.5	2.5	2	2.25	73.5556
3042	23	2	OLP	19.7232	3.71429	0	0	58	19	10	9	20	21.6667	2	3	30	-12	2.41667	2.08333	2	1.58333	2.33333	4	2.5	2.41592	3.63927	12.4643	2.75	3.75	2.25	3.71429	3.36364	21.3274	4.125	3	2.75	4.16667	3.28571	4	79.037
3043	23	2	CTR	19.5717	7.42857	7	0	60	20	12	13	15	18.3333	13	18	31	-1	2	1.83333	2.33333	1.91667	2.16667	5	1.5	2.41592	2.32923	12.1786	4	3.625	1.125	3.42857	3.54545	18.4643	2.75	3	3	4	2.71429	3	75.7778
3044	21	2	CTR	19.721	3.71429	2	0	57	18	13	7	19	18.3333	3	7	32	-12	2.41667	1.58333	2.25	1.75	2.16667	4	2.5	-2.43114	-3.20215	15	4.75	3.5	2.75	4	3.45455	21.2202	3.625	3.66667	3.75	4	2.42857	3.75	65.5185
3046	22	1	CTR	23.9591	3.71429	2	0	60	25	11	7	17	18.3333	3	3	26	-17	2.16667	1.33333	1.91667	1.58333	1.58333	5	1	1.02974	0.653068	16.5893	4	4.5	4.375	3.71429	4	21.7798	3.875	3.33333	2.25	4	3.57143	4.75	79.963
3047	23	2	OLP	24.3025	5.57143	7	0	62	21	9	13	19	33.3333	9	13	40	23	1.91667	1.75	2.16667	1.66667	2.25	4	2	5.18829	2.32923	15.0536	3.875	4.5	3.25	3.42857	3.18182	19.5833	3.25	3.83333	3	3.5	2	4	62.7407
3048	27	2	CTR	21.0772	0	6	0	60	22	13	6	19	21.6667	4	4	27	-7	2.08333	2.16667	2.16667	1.58333	2.33333	4.5	2	5.70697	1.92565	13.875	3.375	3.75	2.75	4	3.45455	22.881	3.75	3	4.25	4.66667	2.71429	4.5	65.7037
3049	24	2	CTR	21.6713	3.71429	2	0	65	23	16	6	20	30	4	5	38	-8	2.08333	1.75	2.08333	2	2.08333	4	2.5	1.15939	1.38089	14.6964	3.625	3.625	2.875	4.57143	4.27273	23.7321	3.875	2.5	3.5	5	3.85714	5	79.963
3050	23	2	CTR	21.4533	13	28	0	63	15	19	11	18	11.6667	10	10	21	-11	2.75	2	2.41667	1.58333	1.58333	5	1.5	-2.20166	-0.981226	15.6607	4.625	3.625	3.125	4.28571	3.45455	22.1429	3.75	3.66667	3.25	4.83333	2.14286	4.5	66.8148
3051	21	2	CTR	17.9982	0	0	0	47	13	8	9	17	31.6667	8	9	29	4	2.25	1.41667	2	1.5	2.25	4	2.5	-4.10652	-3.20215	13.25	4.75	3.125	1.375	4	4	22.5595	4	2.33333	4.75	4.83333	2.14286	4.5	61.6296
3052	24	1	OLP	24.3375	0	5	0.142857	61	21	13	10	17	26.6667	9	12	33	15	2.58333	1.75	1.75	1.58333	2.16667	4.5	2	-3.62285	-3.20215	11.875	3	3.125	2.75	3	3	15.4464	3.375	3	3.5	3	2.57143	NA	76.8148
3053	23	1	CTR	22.6627	0	2	0	58	22	11	9	16	25	6	11	28	-10	2.41667	1.5	2.66667	1.5	2.16667	4.5	2.5	0.964911	0.108303	14.9643	4	4.5	2.75	3.71429	4.09091	13.5476	NA	3.83333	1.25	3.5	1.71429	3.25	68.8519
3054	23	1	OLP	21.7051	31.5714	6	0	59	21	12	11	15	16.6667	13	18	26	15	2.25	1.33333	2.16667	1.58333	1.58333	4	2.5	-0.945126	-1.3848	9.33929	1.875	2.5	2.25	2.71429	3	17.7024	3.5	2.83333	2	3.83333	2.28571	3.25	58.4815
3055	23	1	CTR	23.04	9.28571	1	1	54	13	12	12	17	10	3	4	27	-4	2.33333	1.66667	2.16667	2.08333	2.41667	4	2.5	0.311409	-0.981226	11.7143	2.875	3.125	3	2.71429	2.54545	17.619	2.5	2.83333	3.25	3.5	2.28571	3.25	62.125
3056	27	2	OLP	22.9421	5.57143	7	0	80	24	24	11	21	30	10	10	37	3	3	1.75	2.16667	1.83333	2.33333	4	2	-1.26414	-0.074753	11.3393	3.625	2.875	1.125	3.71429	3.72727	19.5595	4	2.5	3.25	4.66667	3.14286	2	75.7778
